# Supplementary material for: Potent and uniform fetal hemoglobin induction via base editing
Source: Nat Genet. Author manuscript; Available in PMC 2023 Dec 15. (PMC10722557; doi:10.1038/s41588-023-01434-7)
Supplement: Supplementary Tables [file NIHMS1927139-supplement-Supplementary_Tables.xlsx]

## Sheet: Supplementary Table 1a
Supplementary Table 1a | Percentage of base editing for -198 site after ABE7.10 editing of healthy donor CD34+ cells.
									%HbF / % edit calculations
			HBG1/2 haplotype % of total reads				% editing at -198 site		% total edits	%HbF by HPLC			%HbF normalized to UT	%HbF / % edit
Donors #	Donor symbol in fig. 1	replicates	A7A8	G7A8	A7G8	G7G8	A7	A8	A7+A8+A7&A8	UT	NT	-198	-198	-198
Don #1		#1	86.7	8.4	0.4	0.5	8.9	0.9	9.3	15.9969	14.5442	23.3739	7.8752	0.846796
		#2	85.6	8.4	0.7	0.6	9	1.3	9.7	15.0004	14.0565	24.6856	9.18694	0.947107
Don #2		#1	84.2	11.1	0.5	0.5	11.6	1	12.1	18.0318	19.8706	30.6225	12.4591	1.02968
		#2	85.9	9.3	1.4	0.9	10.2	2.3	11.6	18.295	18.6892	32.3697	14.2063	1.22468
Don #3		#1	87.3	7.1	0.7	0.4	7.5	1.1	8.2	7.99329	8.26022	13.1023	4.91702	0.599637
		#2	88.1	6.3	0.8	0.4	6.7	1.2	7.5	8.37726	8.8103	14.0209	5.83558	0.778077
Don #4		#1	83.5	10.4	1.1	0.4	10.8	1.5	11.9	5.03323	ND*	22.0765	17.0432	1.4322
Don #5		#1	63	27.6	1.6	2.3	29.9	3.9	31.5	16.0399	ND*	39.5715	23.5316	0.747035
											*ND- Not done

## Sheet: Supplementary Table 1b
Supplementary Table 1b | Percentage of base editing for -175 site after ABE7.10 editing of healthy donor CD34+ cells.
														%HbF / % edit calculations
			HBG1/2 haplotype % of total reads								% editing at -175 site			% total edits	%HbF by HPLC			%HbF normalized to UT	%HbF / % edit
Donors #	Donor symbol in fig. 1	replicates	A11A5A3	G11A5A3	A11G5A3	G11G5A3	A11A5G3	G11A5G3	A11G5G3	G11G5G3	A11	A5	A3	A11+A5+A3+A11&A5+A11&A3+A5&A3+A11&A5&A3	UT	NT	-175	-175	-175
Don #1		#1	63.4	0.1	31.5	0.4	0.3	0	0.4	0	0.5	32.3	0.7	32.7	15.9969	14.5442	53.9653	38.4666	1.17635
		#2	63.1	0.1	32.6	0.3	0.3	0	0.3	0	0.4	33.2	0.6	33.6	15.0004	14.0565	55.4675	39.9689	1.18955
Don #2		#1	51	0.1	44.3	0.4	0	0	0.6	0.1	0.6	45.4	0.7	45.5	18.0318	19.8706	70.5542	52.3908	1.15145
		#2	51.1	0	45.4	0.5	0.3	0	0.5	0	0.5	46.4	0.8	46.7	18.295	18.6892	71.9055	53.7421	1.1508
Don #3		#1	64.8	0.2	28.9	0.4	0.2	0	0.3	0	0.6	29.6	0.5	30	7.99329	8.26022	46.0293	37.844	1.26147
		#2	64.7	0.2	29.1	0.4	0.4	0	0.2	0	0.6	29.7	0.6	30.3	8.37726	8.8103	44.3946	36.2093	1.19503
Don #4		#1	70.7	0	23.1	0.1	0.3	0	0.1	0	0.1	23.3	0.4	23.6	5.03323	ND*	41.6858	36.6526	1.55308
Don #5		#1	55.7	0.1	37.8	0.7	0.1	0	0.2	0	0.8	38.7	0.3	38.9	16.0399	ND*	46.435	30.3951	0.781366
																*ND- Not done

## Sheet: Supplementary Table 1c
Supplementary Table 1c | Percentage of base editing for -113 site after ABE7.10 editing of healthy donor CD34+ cells.
														%HbF / % edit calculations
			HBG1/2 haplotype % of total reads								% editing at -113 site			% total edits	%HbF by HPLC			%HbF normalized to UT	%HbF / % edit
Donors #	Donor symbol in fig. 1	replicates	A5A8A9	G5A8A9	A5G8A9	A5A8G9	G5G8A9	A5G8G9	G5A8G9	G5G8G9	A5	A8	A9	A5+A8+A9+A5&A8+A5&A9+A8&A9+A5&A8&A9	UT	NT	-113	-113	-113
Don #1		#1	60.7	8.4	12.3	1.1	7	1.2	0.4	0.5	16.3	21	3.2	30.9	15.9969	14.5442	39.9682	24.4695	0.791895
		#2	59.7	9.3	11.2	0.7	8.1	1	0.2	0.9	18.5	21.2	2.8	31.4	15.0004	14.0565	40.5337	25.035	0.797293
Don #2		#1	58.8	9.3	11.7	0.8	8.9	0.6	0.4	1.6	20.2	22.8	3.4	33.3	18.0318	19.8706	44.9323	26.7688	0.803869
		#2	60.6	9.4	12.8	0.6	6.8	0.2	0	0.6	16.8	20.4	1.4	30.4	18.295	18.6892	45.9148	27.7514	0.912875
Don #3		#1	62.7	8.6	10.6	1	6.1	1	0.2	0.5	15.4	18.2	2.7	28	7.99329	8.26022	30.8922	22.7069	0.81096
		#2	63.8	8.6	10	1.4	6.8	0.9	0.2	0.7	16.3	18.4	3.2	28.6	8.37726	8.8103	32.217	24.0317	0.84027
Don #4		#1	56.9	12.4	9.1	0.9	8.7	0.5	0.4	1	22.5	19.3	2.8	33	5.03323	ND*	37.1267	32.0935	0.97253
Don #5		#1	33.9	19.3	14.2	1.7	15.2	1.8	0.4	1.4	36.3	32.6	5.3	54	16.0399	ND*	48.0547	32.0148	0.592866
																*ND- Not done

## Sheet: Supplementary Table 1d
Supplementary Table 1d | Percentage of indels at the BCL11A enhancer after Cas9 nuclease editing of healthy donor CD34+ cells.
			%HbF / % edit calculations
					%HbF by HPLC			%HbF normalized to UT	%HbF / % edit
Donors #	Donor symbol in fig. 1	replicates	Indel % (BCL11A)	Indel % (AAVS1)	UT	AAVS1	BCL11A	BCL11A	BCL11A
Don #4		#1	79.8	ND*	5.03	ND*	21.1292	16.0992	0.201745
Don #5		#1	94.6	ND*	7.6	ND*	33.6907	23.7894	0.251474
		#2	89.6	ND*	11.6786	ND*	49.372	39.4707	0.440521
		#3	94	ND*	10.4254	ND*	49.0813	39.18	0.416808
Don #6		#1	90.6	87.8	10.1739	7.79593	35.7645	26.5826	0.293406
		#2	91.1	88.7	7.94492	6.99699	34.0961	24.9142	0.273482
		#3	91	87.2	9.42681	7.5701	36.3677	27.1858	0.298745
				*ND- Not done

## Sheet: Supplementary Table 1e
Supplementary Table 1e | Percentage of indels at g-globin promoter after Cas9 nuclease editing of healthy donor CD34+ cells.
			%HbF / % edit calculations
					%HbF by HPLC			%HbF normalized to UT	%HbF / % edit
Donors #	Donor symbol in fig. 1	replicates	Indel % (g-globin)	Indel % (AAVS1)	UT	AAVS1	g-globin	g-globin	g-globin
Don #4		#1	74.2	ND*	5.03	ND*	31.6	26.57	0.358086
Don #5		#1	90.4	ND*	7.6	ND*	28	18.0987	0.200207
		#2	83.8	ND*	11.6786	ND*	34.2848	24.3834	0.290972
		#3	77.3	ND*	10.4254	ND*	35.0374	25.136	0.325175
Don #6		#1	87.1	87.8	10.1739	7.79593	35.3094	26.1276	0.299972
		#2	82.9	88.7	7.94492	6.99699	32.0182	22.8364	0.275469
		#3	86	87.2	9.42681	7.5701	34.259	25.0771	0.291594
				*ND- Not done

## Sheet: Supplementary Table 2
Supplementary Table 2 | Genotype and %HbF in erythroid colonies generated from ABE7.10-edited CD34+ HSPCs
			HBG1/2 haplotype % of total reads
Donors	ABE7.10 edited BFU colonies #	Total reads by NGS	A11A5A3	G11A5A3	A11G5A3	G11G5A3	A11A5G3	G11A5G3	A11G5G3	G11G5G3	% HbF meaured by IE-HPLC		Donors #	Untreated (UT) BFU colonies #	% HbF meaured by IE-HPLC
Don#1	#1	3579	97.5	0.1	0.1	0	0.1	0	0	0	0		Don#1	#1	40
	#2	3109	97.9	0.1	0.4	0	0.2	0	0	0	7.38765			#2	52
	#3	2999	97.7	0	0.5	0	0	0	0	0	7.38245			#3	32
	#4	2969	96.5	0.1	1.3	0	0.1	0	0	0	24.3697			#4	15
	#5	914	90.2	0.3	1.4	0	0.7	0	0.7	0	23.9798			#5	13
	#6	3823	93	0.1	4.3	0	0.1	0	0	0	23.1168			#6	9
	#7	2073	94.5	0	4.5	0	0	0	0	0	18.108			#7	15
	#8	2897	92.2	0.1	5.7	0	0.2	0	0.1	0	37.8205			#8	10
	#9	2851	92.3	0.1	6	0	0.1	0	0	0	14.2158			#9	31
	#10	3712	91.5	0.1	6.3	0	0.1	0	0	0	37.4222			#10	24
	#11	2666	90.9	0.1	7.2	0	0	0	0	0	32.8769			#11	13
	#12	3465	90.4	0.1	7.2	0	0.2	0	0	0	31.3824			#12	5
	#13	4247	89.9	0	8.2	0	0.1	0	0	0	19.9701			#13	14
	#14	2248	89.8	0.1	8.6	0	0	0	0	0	16.5852			#14	8
	#15	2290	88.2	0.1	10.7	0	0	0	0	0	28.6018			#15	23
	#16	3408	85.5	0	11.5	0	0.1	0	0	0	21.3674			#16	39
	#17	2490	86.5	0	12.3	0	0	0	0	0	33.5344			#17	29
	#18	3154	84.7	0.1	13	0	0.1	0	0	0	37.6974			#18	24
	#19	2515	84.3	0	13.6	0	0.1	0	0	0	15.6068			#19	18
	#20	3396	83.8	0.1	14.1	0	0.1	0	0.1	0	28.6727			#20	14
	#21	2161	82.1	0	16.3	0	0.1	0	0	0	35.9584			#21	19
	#22	1819	80.7	0.1	17.8	0	0	0	0.1	0	36.1486			#22	17
	#23	3121	79.8	0.1	18.1	0	0.1	0	0.1	0	39.9677			#23	20
	#24	3179	76.9	0	21	0	0.2	0	0	0	42.3631			#24	26
	#25	3718	76.4	0	21.6	0	0	0	0	0	20.1359			#25	19
	#26	2815	75.5	0	21.9	0.1	0.1	0	0.1	0	21.5915
	#27	2365	75.9	0	22.5	0	0.1	0	0.1	0	42.5873
	#28	2723	75.3	0	22.7	0	0.1	0	0	0	28.5958
	#29	3242	73.9	0.1	23.1	0	0.3	0	0	0	26.3037
	#30	4221	74.2	0.1	23.4	0	0	0	0	0	40.9788
	#31	2895	73.4	0	24	0	0	0	0	0	33.8932
	#32	3393	72.6	0.1	24	0	0.2	0	0.1	0	19.2367
	#33	2882	72.8	0	24.7	0	0	0	0	0	29.7194
	#34	3468	72.4	0.1	24.7	0.1	0.1	0	0	0	47.8114
	#35	1654	69.2	0	29.1	0	0.1	0	0.1	0	74.8454
	#36	2945	68.6	0	29.8	0	0.1	0	0	0	40.825
	#37	3572	67.7	0	30.7	0	0	0	0	0	69.8797
	#38	3323	67.7	0	30.7	0	0	0	0	0	56.4285
	#39	3090	66.9	0.1	30.7	0	0	0	0.1	0	19.397
	#40	3805	66.8	0.1	31.1	0.1	0.2	0	0	0	41.9904
	#41	3227	65.8	0.1	31.6	0.1	0.1	0	0	0	49.6288
	#42	3213	65.8	0	32.6	0.1	0	0	0	0	49.2801
	#43	3527	63.5	0.1	33.4	0	0.1	0	0.1	0	62.8097
	#44	2847	63.7	0	34.1	0	0.1	0	0	0	69.1773
	#45	2635	62.5	0	35.1	0	0.1	0	0	0	69.4046
	#46	3339	61.9	0.1	35.4	0	0.1	0	0.1	0	60.4286
	#47	2609	61.7	0	36.8	0	0.2	0	0	0	41.9996
	#48	2680	60.4	0	37.2	0	0	0	0	0	50.4277
	#49	4301	56.7	0.1	40.2	0.1	0.1	0	0.1	0	48.1214
	#50	2658	31	0	41.6	0	0.2	0	0	0	70.3163
	#51	2826	54.9	0.1	42.3	0.1	0.1	0	0.1	0	55.888
	#52	2814	55.3	0.1	43.1	0	0	0	0	0	56.0078
	#53	3160	54.2	0	43.9	0	0.1	0	0.1	0	65.5822
	#54	2652	53.2	0	44.8	0	0	0	0.1	0	47.3758
	#55	3837	51.4	0.1	46.2	0	0.2	0	0.1	0	60.9205
	#56	3597	50.6	0.4	24	22.2	0.1	0	0.1	0	52.5421
	#57	3030	50.7	0	46.5	0	0	0	0.1	0	48.4672
	#58	3239	51.4	0.1	46.7	0	0.1	0	0.1	0	67.5144
	#59	3018	49.4	0.1	47.5	0	0.1	0	0.1	0	47.4544
	#60	2939	49.6	0	48.3	0	0	0	0.1	0	63.9775
	#61	2768	49.8	0	48.9	0	0	0	0	0	54.1898
	#62	3140	46.3	0	51.6	0	0	0	0	0	62.876
	#63	4973	46	0	51.8	0	0.1	0	0	0	63.5644
	#64	2460	47.2	0	52	0	0	0	0	0	69.7849
	#65	2551	46.3	0	52.1	0	0	0	0	0	55.0119
	#66	2561	44.3	0	53.9	0	0.1	0	0	0	39.4159
	#67	2299	43	0	55.9	0	0	0	0	0	68.7038
	#68	2805	40.5	0.5	34.4	22.2	0.1	0	0.1	0	73.5332
	#69	2681	39	0	58.6	0	0	0	0.1	0	60.6761
	#70	3181	37.7	0.1	59.9	0	0	0	0.2	0	57.5288
	#71	2124	38.1	0	60.5	0	0.1	0	0	0	74.7647
	#72	3360	34.9	0.1	62	0	0.1	0	0.1	0	65.3145
	#73	3165	35.7	0	62.5	0	0	0	0.1	0	75.5977
	#74	3152	33.7	0.1	64.4	0	0	0	0	0	63.1339
	#75	3564	30.8	0	66.7	0	0.1	0	0.1	0	59.6979
	#76	2913	28.8	0.1	67.2	0.1	0.1	0	0.4	0	83.5945
	#77	2610	29.5	0	69	0	0	0	0	0	63.0614
	#78	3732	28.3	0	69	0	0	0	0.2	0	67.3021
	#79	2168	28.7	0	69.5	0	0	0	0	0	69.0491
	#80	2967	28	0	70.2	0	0	0	0	0	70.453
	#81	2978	26.7	0	70.6	0.2	0	0	0.1	0	76.5887
	#82	2534	27	0	71.5	0	0	0	0	0	84.4146
	#83	2658	24.3	0	73.4	0.1	0	0	0.3	0	80.5701
	#84	3016	22.9	0	74.9	0	0	0	0.2	0	79.3462
	#85	2871	21.8	0.1	76	0.1	0.1	0	0.1	0	77.6245
	#86	3317	21.8	0	76.3	0	0	0	0	0	75.3774
	#87	2986	20.9	0	77.3	0.1	0	0	0.1	0	84.6623
	#88	2887	18.9	0	77.7	0.2	0	0	0.1	0	76.7627
	#89	2059	17.9	0	79.5	0.1	0	0	0	0	82.5373
	#90	2884	16.1	0	82.2	0	0	0	0.1	0	79.2786
	#91	3146	14.9	0	83.7	0.1	0	0	0.1	0	84.0173
	#92	3022	11.8	0	86	0.1	0	0	0	0	78.5213
	#93	2256	10.9	0	86.7	0.1	0	0	0.1	0	78.5337
	#94	2330	4.5	0	93.8	0.1	0	0	0	0	78.0195
	#95	2989	3.4	0	94.4	0	0	0	0.1	0	76.3368
	#96	3136	3.1	0	94.6	0	0	0	0.1	0	81.2548
	#97	4204	1.1	0	95.1	0.1	0	0	0.3	0	86.1081
	#98	3348	0.6	0	95.6	0.1	0	0	0.3	0	79.9005
	#99	2054	1.5	0	96.2	0	0	0	0	0	68.9982
	#100	2153	1	0	97.1	0	0	0	0	0	85.3932
	#101	2384	1.4	0	97.1	0	0	0	0.2	0	92.0484
	#102	3102	1.2	0	97.2	0.1	0	0	0.1	0	87.7699
	#103	2756	1.2	0	97.6	0	0	0	0	0	87.994
	#104	2854	1	0	97.4	0.1	0	0	0.1	0	84.8533
Don#2	#1	8790	53.2	0.1	42.4	0	0.1	0	0.1	0	45		Don#2	#1	7.5
	#2	7849	25	0.1	69.2	0.1	0.1	0	0.3	0	61			#2	0
	#3	7356	73.3	0.1	23.3	0.1	0.2	0	0	0	25			#3	5
	#4	8986	72.1	0.1	24.4	0	0.2	0	0	0	23			#4	30.2
	#5	8372	52.6	0.1	44.1	0.1	0.2	0	0.1	0	24			#5	19.1
	#6	7366	59.6	0	37.5	0.1	0.1	0	0.1	0	29			#6	3.8
	#7	8114	75.1	0.2	20.3	0	0.3	0	0.1	0	22			#7	7.4
	#8	9334	64.4	0.1	31.8	0	0.2	0	0.1	0	34			#8	9.6
	#9	6801	56.3	0.1	40.3	0	0.1	0	0.1	0	57			#9	9
	#10	7298	71.6	0.1	25	0	0.2	0	0.1	0	16			#10	24.4
	#11	7422	65.8	0.1	30.1	0.1	0.1	0	0	0	23			#11	12.8
	#12	7473	96.4	0.1	0.2	0	0.2	0	0	0	19			#12	4.1
	#13	8143	50.4	0.1	46.2	0.1	0.2	0	0.1	0	27			#13	9.7
	#14	6696	73	0.1	22.6	0	0.3	0	0	0	17			#14	6.7
	#15	8297	62.7	0.1	32.5	0	0.3	0	0.1	0	43			#15	18
	#16	9012	16.4	0	80.1	0.1	0.1	0	0.2	0	66
	#17	6010	23.4	0	73.2	0.1	0	0	0.2	0	64
	#18	7890	34.5	0	62.3	0.1	0.1	0	0.2	0	46
	#19	8636	64.8	0.2	30.8	0.1	0.2	0	0.1	0	29
	#20	8125	63.3	0.1	32.3	0.1	0.2	0	0.1	0	33
	#21	8192	72.3	0.5	0.9	23.7	0.1	0	0	0.1	40
	#22	7754	98.5	0.1	0.1	0	0.1	0	0	0	16
	#23	7742	81.4	0.2	14.9	0	0.2	0	0.1	0	16
	#24	9096	71.8	0.2	1.9	23.7	0.1	0	0	0	46
	#25	6782	71.6	0.1	25.1	0	0.2	0	0.1	0	35
	#26	8061	96	0.1	1.3	0	0.2	0	0	0	15
	#27	7236	75.8	0.2	20.7	0.1	0.2	0	0	0	30
	#28	8288	17.7	0	78.6	0.2	0.1	0	0.1	0	70
	#29	8212	84.2	0.2	12.1	0	0.3	0	0	0	41
	#30	7043	4.2	0	91.2	0.1	0	0	0.2	0	72
	#31	5133	81.1	0.1	15.9	0.1	0.2	0	0.1	0	15
	#32	5633	21.4	0	75.8	0.1	0.1	0	0.1	0	58
	#33	7112	72.9	0.1	24.6	0	0.1	0	0	0	20
	#34	6887	73	0.3	22.4	0.1	0.1	0	0	0	16
	#35	6331	50.7	0	46.4	0.1	0.1	0	0.1	0	32
	#36	5491	34.1	0.2	61.4	0.2	0.1	0	0.1	0	57
	#37	5505	18.9	0.1	76.7	0.1	0	0	0.2	0	57
	#38	5773	93.2	0.2	3.8	0	0.2	0	0	0	12
	#39	7425	72.1	0.1	25.6	0	0.1	0	0.1	0	28
	#40	5891	46.8	0.1	48.8	0.2	0.1	0	0.2	0	51
	#41	6057	54.5	0.1	41.7	0.1	0.2	0	0.2	0	48
	#42	6926	70.3	0.2	26	0	0.3	0	0.1	0	22
	#43	5967	25.7	0.1	69.5	0.1	0.2	0	0.3	0	53
	#44	8583	78.2	0.1	17.9	0.1	0.2	0	0	0	21
	#45	5399	27.2	0.1	68.5	0.1	0.1	0	0.2	0	51
	#46	4603	56.2	0.1	38.8	0	0.2	0	1.4	0	47
	#47	6731	53.8	0	42.9	0	0.1	0	0.1	0	33
	#48	7048	74.9	0.2	20.6	0.1	0.3	0	0	0	20
	#49	6781	95.6	0.2	0.6	0	0.4	0	0	0	17
	#50	7704	38.3	0.1	57.1	0.2	0.3	0	0.2	0	67
	#51	6436	33.7	0	63	0.1	0.1	0	0.1	0	51
	#52	6647	91.5	0.1	4.8	0	0.2	0	0	0	13
	#53	7512	4.4	0	91.8	0.2	0	0	0.2	0	74
	#54	6849	50	0	46.9	0	0	0	0.1	0	56
	#55	6509	84.9	0.1	11	0	0.2	0	0	0	23
	#56	5061	47.5	0.1	48.3	0.1	0.2	0	0.2	0	65
	#57	5829	72.4	0.2	24.1	0.1	0.2	0	0.1	0	20
	#58	6801	96.3	0.1	0.4	0	0.3	0	0	0	4
	#59	7056	74.6	0.2	21.2	0	0.1	0	0.1	0	29
	#60	6464	25.1	0	71.7	0.1	0.1	0	0.2	0	57
	#61	6986	77.3	0.1	17.5	0	0.4	0	0.1	0	21
	#62	6189	68	0	31	0	0	0	0	0	33
	#63	5469	92.4	0.3	0.3	0	0.4	0	0	0	4
	#64	4323	95.8	0.2	0.2	0	0.3	0	0	0	7
	#65	5267	74.9	0.1	22.1	0	0.1	0	0	0	19
	#66	6919	54.9	0.2	40.7	0.1	0.1	0	0.1	0	69
	#67	6460	86.6	0.2	9.6	0	0.1	0	0	0	12
	#68	5727	92.6	0.1	4.1	0	0.3	0	0	0	12
	#69	5912	96.3	0.1	0.5	0	0.3	0	0	0	10
	#70	7236	41.1	0.1	55.3	0.1	0.1	0	0.1	0	43
	#71	6342	70.3	0	26.5	0.1	0.1	0	0	0	33
	#72	6386	54.4	0.1	42.4	0	0.2	0	0.1	0	39
	#73	6388	15.8	0	80.5	0	0	0	0.3	0	64
	#74	6092	74.6	0.1	21.9	0	0.2	0	0	0	13
	#75	5903	84.7	0.1	11.6	0	0.2	0	0.1	0	21
	#76	6283	82.7	0.1	14.3	0	0.3	0	0	0	20
	#77	6108	68.6	0.1	27.1	0	0.3	0	0.1	0	26

## Sheet: Supplementary Table 6
Supplementary Table 6 | Genotype in erythroid colonies generated from ABE8e-edited CD34+ HSPCs
Donors	BFU colonies #	Total reads by NGS	A11A5A3	G11A5A3	A11G5A3	G11G5A3	A11A5G3	G11A5G3	A11G5G3	G11G5G3
Don#1	#1	1544	94.4	0.1	0.1	0.1	0.3	0	0.1	0
	#2	1093	94.6	0.2	0.2	0.1	0.2	0	0	0
	#3	1571	95.1	0.1	0.1	0.1	0.1	0	0	0.1
	#4	1140	93	0.3	0.4	0.8	0.6	0	0	0
	#5	1408	82.5	0.2	0.9	9.7	0	0	0	2.5
	#6	1072	74.8	0.2	20.3	0.4	0.1	0	0.1	0.1
	#7	1390	71.2	0.4	5	19.3	0.1	0	0	0.1
	#8	1258	67.6	0.5	3.7	22.1	0.2	0	0.1	0.1
	#9	1090	69.2	0.4	24.1	1.1	0.2	0	0.4	0.7
	#10	1368	62.2	0	28.1	1.8	0.2	0	0.2	1.4
	#11	1210	61.8	0.2	27.5	1.5	0.2	0	3.2	0
	#12	1546	37.3	0.1	29.4	0.3	0.1	0	3.8	0
	#13	1309	61	0.5	3.9	26.7	0.1	0	0.1	3.8
	#14	1539	59.9	0.3	22.8	12.2	0.1	0	0	0.1
	#15	114	28.9	29.8	33.3	1.8	0	0	0	0.9
	#16	1765	55.2	0.5	13.9	23.9	0.1	0.1	2	0.3
	#17	1454	54.3	0.1	40.1	0.2	0.3	0	0.3	0.1
	#18	1368	37.9	0.7	14	26.7	0.2	0	0	0.2
	#19	1910	53.3	0.3	9.2	9.9	0.2	0.1	0.1	21.9
	#20	897	54.8	0.8	19.6	23	0	0	0	0.1
	#21	1552	52.3	0.5	23.7	19.8	0.1	0	0.1	0
	#22	1269	51.1	0.5	10.4	14.3	0.2	0	0.2	20.6
	#23	1773	50.2	0.5	22.8	22.3	0	0	0.2	0.5
	#24	1435	49.1	0.1	24.8	0.3	0.2	0	0.7	21.5
	#25	1218	46.6	0.2	23.1	3	0.1	0	0.2	22.4
	#26	1055	46.5	0.4	48.9	0.1	0	0	0.1	0
	#27	1275	46.9	0.5	23.4	24.1	0.2	0	0.2	1.6
	#28	1602	45.2	0.2	27.2	23.4	0.1	0	0	0.1
	#29	191	40.3	0	39.3	11.5	0	0	0.5	0
	#30	882	43.3	0.5	24	27.1	0.1	0	0.1	0.6
	#31	1381	42.7	0.3	3.5	22.7	0.3	0.1	0.2	25.6
	#32	1573	43.2	0.1	45.6	6.4	0.2	0	0.1	0.1
	#33	191	44.5	0	48.2	0.5	0.5	0	0.5	3.1
	#34	450	41.3	0	50	1.3	0.2	0	0.9	0.7
	#35	1017	40.8	0.2	19.1	7.2	0	0	0.3	27.5
	#36	1650	29.2	0.5	24.8	18.7	0	0.1	0.2	12.1
	#37	1347	38.7	0.5	27.1	26.6	0	0	0.1	2
	#38	1206	36.7	0.4	16.8	4	0	0.2	0.2	35.2
	#39	1301	36.4	0.5	29.2	29.4	0.2	0	0.1	0.2
	#40	683	32.5	0.3	58.9	0.6	0	0	0	0
	#41	1442	34.9	0.2	53.7	6	0	0	0.1	0
	#42	1586	33.6	0.4	48.1	12.2	0.1	0	0.4	0.8
	#43	967	35.1	0.8	15.1	46.8	0	0	0.2	0.1
	#44	1073	32.5	0.5	20.9	42.5	0.1	0	0	0.2
	#45	1386	33.1	0.3	50	13.3	0	0	0.2	0.1
	#46	1137	30.7	0.2	28.2	34.5	0.1	0	0.8	0.1
	#47	1899	30.9	0.5	20.6	42.8	0.1	0	0.1	0.2
	#48	396	16.9	15.7	18.4	29	0	0	0.3	16.7
	#49	1585	30.2	0.1	21.5	42.5	0.1	0	0.1	0.3
	#50	1296	30.7	0.3	35.6	13.1	0	0	0.4	15.4
	#51	1679	30.2	0.3	2.4	42.6	0.1	0	20.3	0.4
	#52	1421	28.9	0.1	65.5	0.2	0.1	0	0.6	0
	#53	968	29.1	0.6	44.7	22.1	0.1	0	0.1	0.1
	#54	1000	28.7	0.1	35.7	1.2	0.2	0.1	27.1	3.1
	#55	1356	27.3	0	3.2	29	0.2	0	34.6	0.4
	#56	1476	28.3	0.3	21.5	22.4	0.1	0	0.2	23.6
	#57	1322	27.1	0.2	30.9	36.8	0	0	0.1	0.2
	#58	1547	28.6	0.1	40.1	0.8	0.1	0.1	0.1	27.2
	#59	780	1.4	25.9	26.4	14.9	0	0.6	0.4	26.7
	#60	1518	24.6	0.5	1.6	60.1	0	0	6.6	0.2
	#61	1416	25.4	0.1	40.9	2.9	0.3	0	24.9	0.1
	#62	1102	25.2	0.4	22.1	22	0.3	0.1	0.4	24.3
	#63	1120	1.1	0	68.2	0.4	0	0	0.1	0.1
	#64	1607	25.6	0.3	0.8	19.3	0.1	0.1	0.1	49
	#65	1146	22.9	0.4	36.4	31.4	0.3	0	0.2	1.9
	#66	1626	24.5	0.1	69.9	0.3	0.2	0	0.2	0.1
	#67	1295	25.3	0.2	25.9	44.4	0.2	0	0.2	0.1
	#68	1748	22.4	0.1	48.1	22.7	0.1	0	0.2	0.1
	#69	1303	23.9	0.1	46.4	24.3	0	0	0.2	0.2
	#70	1318	23.4	0.4	24	24.5	0	0	0	23
	#71	1508	24.1	0.6	0.5	71.6	0	0	0	0.1
	#72	1519	21.8	0.3	1.6	70.5	0.2	0	0	0.4
	#73	1545	24.2	0.1	35.8	11.9	0	0.1	0.3	24.9
	#74	1378	22.4	0.3	51.2	21.6	0	0	0	0.2
	#75	1170	1.5	0	46.3	1	0	0	0.7	25.6
	#76	1427	20.4	0.1	53.7	10	0.2	0	0.1	10.2
	#77	1306	21.4	0.2	57.2	1	0.1	0	0.4	15.5
	#78	1243	20.9	0.1	50.4	0.2	0.1	0	0.2	23.7
	#79	1124	19.2	0	28.2	48.4	0	0	0.1	0.2
	#80	1407	18.1	0.1	27.7	25.2	0	0.1	0.6	23.5
	#81	1385	17.6	0	77.9	0.2	0.1	0	0.1	0
	#82	1507	16.2	0.1	77.9	0.5	0.1	0	0.4	0
	#83	1032	15.1	0.1	5.9	25.6	0.1	0.1	0.4	47.1
	#84	1845	15.3	0.3	31.5	47.8	0.1	0	0	0.4
	#85	265	13.6	0.4	9.1	49.8	0.4	0	20.4	0.8
	#86	1086	15.1	0.2	56.2	23.8	0	0	0.2	0
	#87	1196	14.5	0.1	55.8	13	0	0	0.5	11.2
	#88	1254	15.6	0.3	36	44.7	0	0.1	0	0.2
	#89	1178	12.7	0.3	11.1	48	0	0	0.1	22.8
	#90	1694	12	0	51.6	0.7	0.1	0	0.6	29.8
	#91	1269	6.1	0	37.8	37.3	0	0	1.7	7.2
	#92	1140	10.5	0	57.6	1	0.2	0.1	0.4	25.5
	#93	1366	11	0.1	35.7	48.7	0	0	0.2	0
	#94	1244	9.8	0	10.5	43.4	0	0	4.3	27
	#95	1291	9.3	0.1	45.2	13.5	0	0.1	0.2	26.3
	#96	1341	9.4	0	47.2	12.3	0	0	0.1	25.9
	#97	415	8	0	14.9	45.1	0	0	0.5	25.8
	#98	1329	8.7	0	74.7	11.4	0.1	0	0.3	0
	#99	1351	9	0.1	20.6	35.8	0.1	0.1	25.6	5
	#100	376	9	0.3	56.9	30.3	0	0	0.5	0.3
	#101	1567	8.5	0.1	44.3	25	0.1	0.1	0.6	18.4
	#102	1138	4.1	0.1	55.2	10.1	0.1	0.2	0.4	24
	#103	1157	2	0.2	36.4	27.4	0	0.3	0.4	26.4
	#104	813	3.7	0	59.9	23.1	0.1	0	8	0.2
	#105	1140	3.2	0	70	21	0	0	0.3	0.4
	#106	1202	2.4	0.1	61.6	29.8	0	0	0.2	0.3
	#107	1323	2.6	0.1	64.6	0.5	0.1	0	26.8	0.2
	#108	764	2.2	0	69.5	22	0	0	0.3	0.5
	#109	800	5.6	0	11.9	79.9	0	0	0	0.5
	#110	1222	2	0	87.2	1.7	0.1	0	3.3	0.2
	#111	1115	3.1	0.1	28.1	33.8	0	0.2	0.1	30.4
	#112	1316	1.1	0	40.7	34.2	0.1	0	17.1	0.5
	#113	1250	1	0	71.4	20.7	0	0	0.3	0.2
	#114	1210	1.6	0	61.6	30.8	0	0	0.2	0.1
	#115	1486	0.7	0.2	22.9	46.6	0	0.1	0.1	23.4
	#116	1511	1.1	0	41	1.7	0.2	0.1	0.7	49.6
	#117	1182	0.9	0	46.7	22.1	0	0	24	0.2
	#118	898	1.6	0	66.1	0.4	0.1	0	26.6	0
	#119	1871	0.6	0.1	24.9	24.5	0	0.1	21.7	22.1
	#120	1244	1.7	0.2	46.5	46.3	0	0	0.2	0.2
	#121	1237	1.2	0.1	24.9	21.4	0	0	0.6	46.4
	#122	1375	1.1	0.1	19.9	21.7	0.1	0	51.3	0.4
	#123	1814	1.2	0.1	67.8	24.5	0	0	0.3	0.7
	#124	1469	1.1	0.1	70.5	22.7	0	0	0.1	0.1
	#125	1024	1.4	0	48	23.4	0	0	21.4	0.6
	#126	1498	1.5	0.1	48.5	44.8	0	0	0.1	0.2
	#127	2273	0.3	0	26	42.1	0	0	0.2	25.3
	#128	1398	0.4	0	1	65.7	0.1	0	25.9	1.1
	#129	1636	1.3	0	26	42.1	0	0	25.1	0.5
	#130	1408	1.6	0	21	22.9	0.1	0	49.2	0.6
	#131	1616	0.6	0.1	62.6	0.8	0	0.1	0.7	29.6
	#132	1459	0.4	0.1	0.2	45.4	0.1	0	25.9	22.2
	#133	1156	1.4	0.1	71.3	22.1	0	0	0.3	0.1
	#134	1317	0.8	0	92.6	0.7	0	0	0.3	0.2
	#135	824	0.4	0	61.3	32.3	0	0	0.2	0.1
	#136	1302	0.8	0	59.8	33.9	0	0	0.2	0.1
	#137	1255	0.9	0	1	69	0	0.2	0	24
	#138	1670	0.4	0.1	42.8	23.1	0	0	27.7	0.4
	#139	1296	1.7	0	46.7	22.7	0	0	0.7	24
	#140	1497	1	0.1	44.2	25	0	0	24.6	0.3
	#141	858	0.7	0	67.1	26.9	0	0	0.1	0.1
	#142	1541	0.8	0	15.1	28.2	0	0	0.4	50.5
	#143	1713	0.9	0.2	27.8	21.1	0	0	0.5	44.9
	#144	1457	0.8	0.1	47.5	46.4	0.1	0	0.3	0.2
	#145	1146	0.7	0.1	45.3	21.6	0	0	27.3	0.2
	#146	1627	1.1	0.2	41.9	52.2	0	0	0.3	0.1
	#147	1352	0.6	0	63.2	0.1	0	0	0.4	30.8
	#148	1310	0.5	0.4	38.6	34.4	0	0	0.5	21
	#149	1318	0.5	0.3	24.7	45.1	0	0	0.2	24.5
	#150	1268	0.2	0.1	46.5	47.6	0	0	0	0.4
	#151	1351	1	0.1	50.4	43.7	0	0	0	0.5
	#152	1225	1.3	0.2	57.2	29.9	0	0	0.2	7.3
	#153	750	1.2	0	92.5	1.6	0	0	0.5	0
	#154	1208	1.2	0.1	0.2	73.1	0	0	0	21.4
	#155	1356	1	0	46.3	23.5	0	0	0.3	24.6
	#156	1622	0.7	0.1	47.9	46.3	0	0	0.2	0.3
	#157	1494	0.6	0.1	0.7	24.3	0	0.1	34.5	35.2
	#158	1285	0.9	0.2	24.2	45.6	0	0	0.2	24.8
	#159	1175	0.6	0	69.6	0.9	0	0	24.3	0
	#160	1392	0.4	0.1	10.5	59.3	0	0.1	0.1	25
	#161	1219	0.5	0.1	3.4	7.1	0.1	0.2	26.2	58.2
	#162	1219	0.7	0	49.1	22.5	0	0	0.7	22.6
	#163	1378	1.2	0.1	69.1	0.4	0	0	0.5	24.9
	#164	1250	0.7	0.1	82.4	12.5	0	0	0.1	0
	#165	1402	0.4	0	24.8	22.5	0	0	47.5	0.3
	#166	1234	1.3	0	71	23.5	0	0	0.5	0.1
	#167	1238	0.3	0.2	53.9	16.8	0	0.1	0.7	23.7
	#168	1249	0.6	0.1	30.7	0.6	0.1	0	0.7	63.2
	#169	915	1	0	65.2	23.4	0	0	0.2	6.4
	#170	1379	0.9	0	63.5	3.7	0	0	27.5	0.6
	#171	923	0.4	0.1	49.2	0.2	0	0.1	27.2	18.9
	#172	1463	0.5	0.1	49.4	45.8	0	0	0.3	0.2
	#173	1311	0.8	0.2	23.6	49.2	0.1	0	22	0.9
	#174	1639	0.5	0	95.5	0.1	0	0	0.2	0.1
	#175	1460	0.5	0	50.2	22.7	0	0	0.8	22.8
	#176	1109	0.4	0	49.7	23.4	0	0	0.5	24.1
	#177	1147	0.5	0	16.9	32.4	0.1	0	0.3	48.3

## Sheet: Supplementary Table 7a
Supplementary Table 7a | Percentage of base editing or indels after ABE7.10 editing of healthy donor CD34+ cells pre and post xenotransplantation.
			HBG1/2 haplotype % of total reads								% editing at -175 site
Donors #	Conditions	Total reads by NGS	A11A5A3	G11A5A3	A11G5A3	G11G5A3	A11A5G3	G11A5G3	A11G5G3	G11G5G3	A11	A5	A3	% indels (normalized with untreated)
Don #1 input	Input-CD34+	1567	66.5	0.3	28.9	0.6	0.3	0	0.2	0	0.9	29.7	0.5	0.4
Don #2 input	Input-CD34+	29164	68.6	0.1	25.8	0.3	0.2	0	0.2	0	0.4	26.3	0.4	0
Don #1 post xenotransplant	Total bone marrow mice #1	7797	80.7	0.3	14.6	0.1	0.1	0	0.1	0	0.4	14.8	0.2	0.033333
	Total bone marrow mice #2	6972	77.6	0.2	17.1	0.6	0.2	0	0.4	0	0.8	18.1	0.6	0
	Total bone marrow mice #3	7579	77.4	0.3	17.5	0.2	0.3	0	0.1	0	0.5	17.8	0.4	0.333333
	Total bone marrow mice #4	8641	79.9	0.4	15.1	0.3	0.2	0	0.2	0	0.7	15.6	0.4	0.033333
	HSPCs mice #1	6913	81.2	0.2	14.3	0.1	0.2	0	0.2	0	0.3	14.6	0.4	0
	HSPCs mice #2	7401	77.5	0.3	16.6	0.6	0.2	0	0.2	0	0.9	17.4	0.4	0.188889
	HSPCs mice #3	6760	79.5	0.4	14.7	0.2	0.4	0	0	0	0.6	14.9	0.4	0.188889
	HSPCs mice #4	7233	78.5	0.2	15.6	0.3	0.4	0	0.2	0	0.5	16.1	0.6	0
	Erythroid cells mice #1	7983	83.1	0.3	12.4	0.1	0.3	0	0.2	0	0.4	12.7	0.5	0
	Erythroid cells mice #2	9679	80.1	0.2	15.4	0.2	0.2	0	0.2	0	0.4	15.8	0.4	0
	Erythroid cells mice #3	6907	79.8	0.2	14.9	0.4	0.3	0	0.1	0	0.6	15.4	0.4	0
	Erythroid cells mice #4	8012	79.4	0.2	15	0.6	0.2	0	0	0	0.8	15.6	0.2	0.200001
Don #2 post xenotransplant	Total bone marrow mice #1	35633	71.4	0.3	22.4	0.3	0.2	0	0.7	0	0.6	23.4	0.9	0
	Total bone marrow mice #2	21900	73.4	0.2	21.4	0.4	0.2	0	0.2	0	0.6	22	0.4	0
	Total bone marrow mice #3	33200	75.3	0.3	19.2	0.3	0.3	0	0.1	0	0.6	19.6	0.4	0
	Total bone marrow mice #4	16920	71.1	0.3	21.7	0.2	0.2	0	0.6	0	0.5	22.5	0.8	0.8
	HSPCs mice #1	46606	74	0.3	19.9	0.6	0.2	0	0.7	0	0.9	21.2	0.9	0
	HSPCs mice #2	44220	73.5	0.3	21	0.3	0.3	0	0.1	0	0.6	21.4	0.4	0
	HSPCs mice #3	32598	74.9	0.3	19.4	0.4	0.3	0	0.1	0	0.7	19.9	0.4	0
	HSPCs mice #4	42349	73.2	0.2	21.5	0.4	0.2	0	0.4	0	0.6	22.3	0.6	0
	Erythroid cells mice #1	49549	72.1	0.3	21.4	0.6	0.3	0	1.2	0	0.9	23.2	1.5	0
	Erythroid cells mice #2	47306	73.2	0.2	22.4	0.4	0.2	0	0.1	0	0.6	22.9	0.3	0.2
	Erythroid cells mice #3	48585	77.1	0.3	17.7	0.5	0.3	0	0.1	0	0.8	18.3	0.4	0.3
	Erythroid cells mice #4	29559	74.9	0.3	19.5	0.2	0.3	0	0.3	0.1	0.6	20.1	0.7	0

## Sheet: Supplementary Table 7b
Supplementary Table 7b | Percentage of base editing or indels after ABE8e editing of healthy donor CD34+ cells pre and post xenotransplantation.
			HBG1/2 haplotype % of total reads								% editing at -175 site
Donors #	Conditions	Total reads by NGS	A11A5A3	G11A5A3	A11G5A3	G11G5A3	A11A5G3	G11A5G3	A11G5G3	G11G5G3	A11	A5	A3	% indels (normalized with untreated)
Don #1 input	Input-CD34+	4407	38.8	0.4	26.4	17.3	0.2	0	2.9	7.3	25	53.9	10.4	0
Don #2 input	Input-CD34+	4099	28.9	0.3	29.7	21.8	0.3	0	3.7	9	31.1	64.2	13	0
Don #1 post xenotransplant	Total bone marrow mice #1	41451	50.9	0.8	15.2	10.3	0.2	0.1	1.2	14.9	26.1	41.6	16.4	0
	Total bone marrow mice #2	36481	51.9	0.4	18.1	9.5	0.2	0.1	0.5	11.2	21.2	39.3	12	1.1
	Total bone marrow mice #3	54319	56.6	0.7	9.1	13	0.2	0.1	0.7	12.1	25.9	34.9	13.1	0
	Total bone marrow mice #4	59915	46.1	0.6	18.4	16.1	0.2	0.1	3	9.2	26	46.7	12.5	0
	Total bone marrow mice #5	45531	54.6	0.5	18.1	11.4	0.2	0	1.5	8.4	20.3	39.4	10.1	0
	Erythroid cells #1	33323	55.8	0.4	10.5	7.5	0.3	0.1	2.1	15.8	23.8	35.9	18.3	0.4
	Erythroid cells #2	45400	57.5	0.5	12.7	9.1	0.2	0.1	0.3	9.4	19.1	31.5	10	1
	Erythroid cells #3	34649	59	0.4	8.7	9.2	0.3	0.1	0.1	15.9	25.6	33.9	16.4	0.4
	Erythroid cells #4	43295	46.1	0.3	16.5	17	0.3	0	3.6	9.3	26.6	46.4	13.2	0
	Erythroid cells #5	39772	57.8	0.4	15.7	10.4	0.3	0.1	1.6	7.6	18.5	35.3	9.6	0
	B cells mice #1	36519	51.1	1	15.5	11.2	0.2	0.1	1.1	13.6	25.9	41.4	15	0
	B cells mice #2	39375	49.1	0.4	20.2	10.9	0.1	0.1	0.7	10.9	22.3	42.7	11.8	1.8
	B cells mice #3	37054	57.2	0.7	10.3	12.4	0.2	0.1	0.4	11.6	24.8	34.7	12.3	0
	B cells mice #4	24784	47.1	0.5	18.3	16.2	0.1	0	3	9.7	26.4	47.2	12.8	0
	B cells mice #5	53429	54.7	0.4	17.3	11.6	0.2	0.1	1.6	8.8	20.9	39.3	10.7	0.2
	Myeloid cells mice #1	62385	49.9	0.7	16.1	9.6	0.2	0.1	1.2	16.1	26.5	43	17.6	0
	Myeloid cells mice #2	60459	52.8	0.4	20.1	5.4	0.2	0.1	0.4	12.8	18.7	38.7	13.5	0.6
	Myeloid cells mice #3	43513	59.8	0.5	8.4	11	0.3	0.1	0.8	9.1	20.7	29.3	10.3	0
	Myeloid cells mice #4	43138	50.5	0.4	17.6	12.6	0.2	0.1	1.8	9.3	22.4	41.3	11.4	0
	Myeloid cells mice #5	56444	54.4	0.4	18.6	11.8	0.2	0	1	7.7	19.9	39.1	8.9	0
	HSPCs #1	48263	46.6	0.4	17.5	10.6	0.2	0.1	1.7	16.3	27.4	46.1	18.3	0
	HSPCs #2	55747	58.6	0.6	17.8	6.5	0.2	0.1	0.3	8.1	15.3	32.7	8.7	1.5
	HSPCs #3	53187	65.5	0.4	5.6	11.2	0.3	0	0.6	6.1	17.7	23.5	7	0
	HSPCs #4	45202	52.2	0.3	19.8	11.2	0.2	0	1.9	6.5	18	39.4	8.6	0
	HSPCs #5	41647	52.8	0.7	16.6	9.8	0.2	0.1	2.9	10.3	20.9	39.6	13.5	0
Don #2 post xenotransplant	Total bone marrow mice #1	50324	56.1	0.4	12.2	6.5	0.2	0.1	1.5	17.2	24.2	37.4	19	0.5
	Total bone marrow mice #2	46860	57.1	0.7	15.6	9.7	0.2	0.1	0.5	8.3	18.8	34.1	9.1	0.5
	Total bone marrow mice #3	34000	52.2	0.7	14	10.7	0.2	0.1	0.3	14.8	26.3	39.8	15.4	0.5
	HSPCs mice #1	34551	48.2	0.4	14.2	10.1	0.2	0.1	0.6	17.9	28.5	42.8	18.8	0
	HSPCs mice #2	38156	59.4	0.9	15	9.9	0.2	0	0.9	6.3	17.1	32.1	7.4	0
	HSPCs mice #3	25911	48.6	0.4	11.2	13.1	0.2	0.1	0.2	18.9	32.5	43.4	19.4	0
	B cells mice #1	49955	55.4	0.5	13.2	5.4	0.2	0.2	0.8	17.6	23.7	37	18.8	0.4
	B cells mice #2	47679	58.6	0.6	15.4	9.6	0.2	0.1	0.6	8.1	18.4	33.7	9	0.1
	B cells mice #3	34669	52.9	0.3	15.3	9.6	0.2	0.1	0.1	14.8	24.8	39.8	15.2	0
	Myeloid cells mice #1	54297	54	0.4	12.5	7.7	0.3	0.1	2	16.9	25.1	39.1	19.3	0
	Myeloid cells mice #2	60586	55.6	0.5	15.5	9.2	0.2	0.1	0.5	10.8	20.6	36	11.6	0
	Myeloid cells mice #3	48834	50.3	0.7	13.4	12.3	0.2	0.1	0.3	16	29.1	42	16.6	0
	Erythroid cells mice #1	50639	55.3	0.4	13.4	9.1	0.3	0.1	1.3	14.2	23.8	38	15.9	0
	Erythroid cells mice #2	54656	58.7	0.6	13.6	8.9	0.2	0.1	0.4	10.6	20.2	33.5	11.3	0
	Erythroid cells mice #3	64643	47.1	0.6	14.5	11.6	0.2	0.1	0.8	18.1	30.4	45	19.2	0

## Sheet: Supplementary Table 8a
Supplementary Table 8a | Percentage of base editing or indels after ABE7.10 editing of sickle cell disease donor CD34+ cells pre and post xenotransplantation.
			HBG1/2 haplotype % of total reads								% editing at -175 site
Donors #	Conditions	Total reads by NGS	A11A5A3	G11A5A3	A11G5A3	G11G5A3	A11A5G3	G11A5G3	A11G5G3	G11G5G3	A11	A5	A3	% indels (normalized with untreated)
Don #1 input	Input-CD34+	34551	70.9	0.2	22.8	0.3	0.2	0	0.2	0	0.5	23.3	0.4	0.1
Don #2 input	Input-CD34+	3859	68.2	0.2	26.2	0.4	0.2	0	0.2	0	0.6	26.8	0.4	0
Don #3 input	Input-CD34+	5478	71.5	0.2	23	0.3	0.2	0	0.1	0	0.5	23.4	0.3	0
Don #1 post xenotransplant	Total bone marrow mice #1	555	80.4	0.5	14.4	0.2	0	0	0.4	0.2	0.9	15.2	0.6	0
	Total bone marrow mice #2	367	74.9	0	19.9	0.5	0	0	0	0	0.5	20.4	0	0
	Total bone marrow mice #3	837	75.6	0	18.8	0.5	0.1	0	0.7	0	0.5	20	0.8	0
	Total bone marrow mice #4	774	74.5	0	19.3	1	0.1	0	0.9	0	1	21.2	1	0
	HSPCs mice #1	695	77.6	0.3	14.2	0.4	0	0	0	0	0.7	14.6	0	0.6
	HSPCs mice #2	582	71.1	0.3	22.2	0.5	0.5	0	0.7	0	0.8	23.4	1.2	0.7
	HSPCs mice #3	369	75.3	0	15.2	0.8	0.5	0	0	0	0.8	16	0.5	0
	HSPCs mice #4	777	76.3	0.4	16.2	0.5	0.4	0	0.1	0	0.9	16.8	0.5	0
	B-cells cells mice #1	488	83.2	0.4	12.7	0.4	0	0	0	0	0.8	13.1	0	0.8
	B-cells cells mice #2	639	78.1	0.6	15.3	0.3	0.2	0	0	0	0.9	15.6	0.2	0
	B-cells cells mice #3	628	71	0.5	21.3	0.3	0.3	0	0.5	0	0.8	22.1	0.8	0
	B-cells cells mice #4	723	73.6	0.3	17.6	1.7	1.1	0	0.3	0	2	19.6	1.4	0
	Myeloid cells mice #1	661	75.5	0.2	19.4	0.3	0.3	0	0	0	0.5	19.7	0.3	0
	Myeloid cells mice #2	660	78.5	0	16.7	0.2	0.2	0	0.3	0	0.2	17.2	0.5	0.2
	Myeloid cells mice #3	839	75.6	0.2	18.1	0.1	0.1	0	0.4	0	0.3	18.6	0.5	0
	Myeloid cells mice #4	730	74.9	0.3	20.8	0.4	0.3	0	0	0	0.7	21.2	0.3	0.7
	Erythroid cells mice #1	544	73.9	0	19.3	0	0.2	0	0	0	0	19.3	0.2	0
	Erythroid cells mice #2	732	78	0.3	16	0.1	0.5	0	0.3	0	0.4	16.4	0.8	0
	Erythroid cells mice #3	1041	75.4	0.3	17.8	0.3	0.1	0	0.5	0	0.6	18.6	0.6	0
	Erythroid cells mice #4	777	74	0.1	19.3	0.4	0.4	0	0	0	0.5	19.7	0.4	0
Don #2 post xenotransplant	Total bone marrow mice #1	1022	76.4	0.6	18.2	0.5	0.4	0	0.5	0	1.1	19.2	0.9	0
	Total bone marrow mice #2	1076	80.3	0.2	14.5	0.4	0.4	0	0	0	0.6	14.9	0.4	0
	Total bone marrow mice #3	1125	79	0.3	14.8	0.1	0.4	0	0.1	0	0.4	15	0.5	0
	Total bone marrow mice #4	964	76	0.3	17.9	0.5	0	0	0.2	0	0.8	18.6	0.2	0.7
	HSPCs mice #1	938	77.9	0.2	15.8	0.4	0.4	0	0.1	0	0.6	16.3	0.5	0.2
	HSPCs mice #2	662	70.4	0	23.1	0.8	0.6	0	0.3	0	0.8	24.2	0.9	1.1
	HSPCs mice #3	540	80.2	0.2	13.7	0	0	0	0	0	0.2	13.7	0	0
	HSPCs mice #4	821	78.7	0.4	16.7	0	0.2	0	0	0.4	0.8	17.1	0.6	0.6
	B-cells cells mice #1	673	74.3	0	15.5	2.4	0.7	0	0.4	0	2.4	18.3	1.1	0.2
	B-cells cells mice #2	640	74.8	0.5	19.5	0.6	0.2	0	0.2	0	1.1	20.3	0.4	0.9
	B-cells cells mice #3	679	80	0.1	15.9	0.1	0.6	0	0	0	0.2	16	0.6	0
	B-cells cells mice #4	793	78.6	0.1	17	0	0	0	0.1	0.1	0.2	17.2	0.2	0
	Myeloid cells mice #1	781	77	0.3	17.4	1.3	0	0	0	0	1.6	18.7	0	0
	Myeloid cells mice #2	656	76.8	0	18.3	0.5	0.2	0	0	0	0.5	18.8	0.2	0.4
	Myeloid cells mice #3	723	82.7	0.1	12.7	0.1	0.1	0	0.1	0	0.2	12.9	0.2	0
	Myeloid cells mice #4	543	76.6	0	19.9	0.2	0.4	0	0	0.2	0.4	20.3	0.6	0
	Erythroid cells mice #1	402	80.6	0	15.4	0.5	0	0	0.2	0	0.5	16.1	0.2	0
	Erythroid cells mice #2	452	80.5	0.4	13.5	0.4	0.2	0	0	0	0.8	13.9	0.2	0
	Erythroid cells mice #3	628	79.8	0.6	12.9	0.8	0	0	0	0	1.4	13.7	0	1.3
	Erythroid cells mice #4	849	77.5	0.2	16.5	0.2	0.2	0	0	0.2	0.6	16.9	0.4	0
Don #3 post xenotransplant	Total bone marrow mice #1	545	87.7	0	8.6	0.6	0.4	0	0	0	0.6	9.2	0.4	0
	Total bone marrow mice #2	953	87.5	0	8.3	0.2	0.2	0	0	0	0.2	8.5	0.2	0
	Total bone marrow mice #3	1090	84.4	0.3	10.7	0.2	0.4	0	0	0	0.5	10.9	0.4	0.5
	HSPCs mice #1	993	87.6	0.1	6	1.1	0.1	0.1	0.2	0	1.3	7.3	0.4	0
	HSPCs mice #2	1072	86.3	0.3	7.9	0	0.5	0	0	0	0.3	7.9	0.5	0.2
	HSPCs mice #3	809	84.5	0.2	8.8	0	0.4	0	0	0	0.2	8.8	0.4	0
	B-cells cells mice #1	800	86.4	0.2	8.1	0.9	0	0	0.2	0.1	1.2	9.3	0.3	0
	B-cells cells mice #2	822	84.2	0.2	13.1	0	0.2	0	0.1	0	0.2	13.2	0.3	0
	B-cells cells mice #3	1068	85.8	0	10.6	0	0.7	0	0	0	0	10.6	0.7	0.3
	Myeloid cells mice #1	1159	87.1	0.3	7.9	0.9	0.2	0	0.2	0	1.2	9	0.4	0.5
	Myeloid cells mice #2	969	87.9	0.3	8.2	0	0.1	0	0	0	0.3	8.2	0.1	0
	Myeloid cells mice #3	843	88.6	0.1	8.9	0.2	0.1	0	0	0	0.3	9.1	0.1	0
	Erythroid cells mice #1	982	88.2	0.2	6.2	0.1	0.2	0	0	0	0.3	6.3	0.2	0
	Erythroid cells mice #2	816	85.2	0.1	9.3	0.2	0.4	0	0	0	0.3	9.5	0.4	0
	Erythroid cells mice #3	625	88.2	0	6.6	0.5	0.2	0	0	0	0.5	7.1	0.2	0

[truncated: 5 more sheets: Supplementary Table 8b, Supplementary Table 9, Supplementary Table 10, Supplementary Table 11, Supplementary Table 15]
